# Supplementary material for: Review on blueberry drought tolerance from the perspective of cultivar improvement
Source: Front Plant Sci. 2024 May 14;15:1352768. doi: 10.3389/fpls.2024.1352768 (PMC11130474; doi:10.3389/fpls.2024.1352768)
Supplement: Supplementary file 1 [file DataSheet_1.zip]

Archive with 1 entries (1 files):
- Table S1-S3.DOCX
